# Supplementary material for: Synergistic effect of inhibiting CHK2 and DNA replication on cancer cell growth
Source: eLife. 2025 Jan 31;13:RP104718. doi: 10.7554/eLife.104718 (PMC11785374; doi:10.7554/eLife.104718)
Supplement: Figure 2—source data 1. — 4 and 7 are our codes for BKC and IBC, respectively. d: DMSO control; 7 4: means BKC + IBC. [file elife-104718-fig2-data1.zip]

Archive with 1 entries (1 files):
- Figure 2-Source Data-1.pdf
