# Supplementary material for: Synergistic effect of inhibiting CHK2 and DNA replication on cancer cell growth
Source: eLife. 2025 Jan 31;13:RP104718. doi: 10.7554/eLife.104718 (PMC11785374; doi:10.7554/eLife.104718)
Supplement: Figure 2—source data 2. [file elife-104718-fig2-data2.zip]

Archive with 2 entries (2 files):
- Fig.2C-1.tif
- Fi.2C-2.tif
