# Supplementary material for: Synergistic effect of inhibiting CHK2 and DNA replication on cancer cell growth
Source: eLife. 2025 Jan 31;13:RP104718. doi: 10.7554/eLife.104718 (PMC11785374; doi:10.7554/eLife.104718)
Supplement: Figure 3—source data 2. [file elife-104718-fig3-data2.zip]

Archive with 6 entries (6 files):
- Aphidicolin.tif
- BKC.tif
- DMSO.tif
- Aphidicolin-PolE.tif
- BKC-PolE.tif
- DMSO-PolE.tif
