# Supplementary material for: Synergistic effect of inhibiting CHK2 and DNA replication on cancer cell growth
Source: eLife. 2025 Jan 31;13:RP104718. doi: 10.7554/eLife.104718 (PMC11785374; doi:10.7554/eLife.104718)
Supplement: Figure 3—figure supplement 1—source data 2. [file elife-104718-fig3-figsupp1-data2.zip]

Archive with 1 entries (1 files):
- Figure 3-figure sapplement 1-source data 2.tif
