# Supplementary material for: Synergistic effect of inhibiting CHK2 and DNA replication on cancer cell growth
Source: eLife. 2025 Jan 31;13:RP104718. doi: 10.7554/eLife.104718 (PMC11785374; doi:10.7554/eLife.104718)
Supplement: Figure 4—source data 1. [file elife-104718-fig4-data1.zip]

Archive with 1 entries (1 files):
- Figure 4-Source Data 1.pdf
