# Supplementary material for: Synergistic effect of inhibiting CHK2 and DNA replication on cancer cell growth
Source: eLife. 2025 Jan 31;13:RP104718. doi: 10.7554/eLife.104718 (PMC11785374; doi:10.7554/eLife.104718)
Supplement: Figure 4—source data 2. [file elife-104718-fig4-data2.zip]

Archive with 12 entries (12 files):
- pBRCA1-S988.tiff
- pCHK1-S296.tiff
- TBP.tiff
- total CHK1.tiff
- pCHK2-S516.tiff
- total CHK2.tiff
- CHK1_CHEK2i+Ladder.tif
- CHK1_DMSO+Ladder.tif
- CHK1_IBC+Ladder.tif
- CHK2_CHEK2i+Ladder.tif
- CHK2_IBC+Ladder.tif
- CHK2_DMSO+Ladder.tif
