# Supplementary material for: Synergistic effect of inhibiting CHK2 and DNA replication on cancer cell growth
Source: eLife. 2025 Jan 31;13:RP104718. doi: 10.7554/eLife.104718 (PMC11785374; doi:10.7554/eLife.104718)
Supplement: Figure 5—source data 1. — Cytosol for cytosol fraction. Chr for chromatin fraction. Alpha-actin was used as a marker of cytosolic fraction. TBP was employed as a marker of chromatin fraction. The molecular weight markers are indicated. [file elife-104718-fig5-data1.zip]

Archive with 1 entries (1 files):
- Figure5-Source Data 1.pdf
